# Supplementary material for: An Exploratory Indirect Association Analysis of Dietary Supplement Use and Metabolic Risk in Korean Adolescents: A Cross-Sectional Study
Source: Foods. 2026 Jul 20;15(14):2554. doi: 10.3390/foods15142554 (PMC13409285; doi:10.3390/foods15142554)
Supplement: Supplementary file 1 [file foods-15-02554-s001.zip]

Archive with 1 entries (1 files):
- foods-4406957-supplementary.pdf
